# Supplementary material for: Multi‐omics insights for deciphering prognosis‐related T cell subsets in hepatocellular carcinoma
Source: Clin Transl Med. 2026 Jun 1;16(6):e70708. doi: 10.1002/ctm2.70708 (PMC13239885; doi:10.1002/ctm2.70708)
Supplement: Supplementary file 2 — Supporting Information [file CTM2-16-e70708-s001.xlsx]

## Sheet: Contents
Tables
Table S1	Clinical information of patients in Xiangya HCC cohort
Table S2	Clinical information of patients in Fudan-Huashan HCC cohort
Table S3	Clinical information of hepatocellular carcinoma patients in Zhang Zemin’s single-cell cohort
Table S4	CyTOF panel in Xiangya HCC cohorts
Table S5	CyTOF panel in Fudan-Huashan HCC cohorts
Table S6	Transcriptome and CyTOF sample ID of each patient in Xiangya HCC cohort
Table S7	Transcriptome and CyTOF sample ID of each patient in Fudan and Huashan HCC cohort
Table S8	ESTIMATE score of Xiangya HCC cohort
Table S9	ESTIMATE score of Fudan and Huashan HCC cohort
Table S10	Percentage of immune cells classified based on cyTOF results in Xiangya HCC cohort
Table S11	Percentage of immune cells classified based on cyTOF results in Fudan and Huashan HCC cohort
Table S12	Percentage of clusters based on cyTOF results in Xiangya HCC cohort
Table S13	Primer sequences used for RT-qPCR

## Sheet: Table S1
Table S1. Clinical information of patients in Xiangya HCC cohort
Patient ID	Group	CyTOF of HCC	CyTOF of HCCP	RNAseq_ID of HCC	RNAseq_Data of HCCP	Survival_time(days)	Survival_state	Gender	Age	Cancer Type	Therapy before Surgery	Extrahepatic metastases	Hypertension	Therapies after Surgery	HBV infection
P003	Long_term_survival	1	1	1	1	1165	0	female	45	Hepatocellular carcinoma	naive	0	0	TACE	Negative
P004	Long_term_survival	1	0	1	0	1260	0	male	69	Hepatocellular carcinoma	naive	0	0	0	Positive
P007	Long_term_survival	1	0	1	1	860	0	male	65	Hepatocellular carcinoma	naive	1	1	0	Positive
P010	Short_term_survival	1	0	1	0	448	1	male	82	Hepatocellular carcinoma	naive	0	1	Target_therapy	Positive
P012	Long_term_survival	1	0	1	0	1216	0	female	50	Hepatocellular carcinoma	naive	0	0	0	Negative
P013	Long_term_survival	1	0	1	0	1215	0	male	56	Hepatocellular carcinoma	naive	0	0	Target_therapy	Positive
P016	Long_term_survival	1	0	1	0	1202	0	male	71	Hepatocellular carcinoma	naive	0	1	Targeted_therapy_immunotheray	Negative
P018	Short_term_survival	1	1	1	0	542	1	male	50	Hepatocellular carcinoma	naive	1	0	Immunotheary	Positive
P019	Short_term_survival	1	1	1	1	118	0	male	52	Hepatocellular carcinoma	naive	0	0	0	Positive
P022	Long_term_survival	1	0	1	0	1217	0	male	66	Hepatocellular carcinoma	naive	0	0	0	Positive
P024	Long_term_survival	1	0	1	1	1130	0	female	72	Hepatocellular carcinoma	naive	0	0	0	Positive
P026	Long_term_survival	1	0	1	1	1102	0	male	53	Hepatocellular carcinoma	naive	1	0	Ablation_TACE_targeted_therapy_immunotheray	Positive
P027	Long_term_survival	1	1	1	1	1123	0	male	54	Hepatocellular carcinoma	naive	0	0	Target_therapy	Positive
P028	Short_term_survival	1	1	1	1	730	1	male	60	Hepatocellular carcinoma	naive	0	0	0	Positive
P029	Long_term_survival	1	1	1	1	1114	0	female	48	Hepatocellular carcinoma	naive	0	0	TACE	Positive
P030	Long_term_survival	1	1	1	1	900	0	male	69	Hepatocellular carcinoma	naive	0	0	Ablation_TACE_targeted_therapy_immunotheray	Negative
P001	Long_term_survival	0	0	1	0	1715	0	female	64	Hepatocellular carcinoma	naive	0	0	0	Negative
P002	Long_term_survival	0	0	1	0	1126	0	male	54	Hepatocellular carcinoma	naive	0	0	0	Positive
P005	Long_term_survival	0	0	1	0	1935	0	male	42	Hepatocellular carcinoma	naive	0	0	0	Positive
P006	Long_term_survival	0	0	1	0	1591	0	female	41	Hepatocellular carcinoma	naive	0	0	0	Negative
P008	Long_term_survival	0	0	1	0	1935	0	female	48	Hepatocellular carcinoma	naive	1	0	0	Positive
P009	Short_term_survival	0	0	1	1	457	0	female	53	Hepatocellular carcinoma	naive	0	0	0	Positive
P011	Long_term_survival	0	0	1	0	3605	0	male	44	Hepatocellular carcinoma	naive	0	0	TACE	Positive
P014	Short_term_survival	0	0	1	0	313	1	male	49	Hepatocellular carcinoma	naive	0	0	TACE	Positive
P015	Short_term_survival	0	0	1	0	439	1	male	67	Hepatocellular carcinoma	naive	0	0	TACE	Positive
P017	Long_term_survival	0	0	1	0	2155	0	male	32	Hepatocellular carcinoma	naive	0	0	TACE	Positive
P020	Long_term_survival	0	0	1	0	1006	0	male	34	Hepatocellular carcinoma	naive	1	0	TACE	Positive
P021	Long_term_survival	0	0	1	0	2018	0	male	41	Hepatocellular carcinoma	naive	0	0	TACE	Positive
P023	Long_term_survival	0	0	1	0	1228	1	male	70	Hepatocellular carcinoma	naive	0	0	TACE	Negative
P025	Short_term_survival	0	0	1	0	95	1	female	49	Hepatocellular carcinoma	naive	1	0	TACE	Positive
P031	Long_term_survival	0	0	1	0	2431	0	male	67	Hepatocellular carcinoma	naive	0	0	TACE	Negative
P032	Long_term_survival	0	0	1	0	1603	0	male	63	Hepatocellular carcinoma	naive	0	0	TACE	Negative
P033	Long_term_survival	0	0	1	0	888	1	male	50	Hepatocellular carcinoma	naive	0	0	TACE	Positive
P034	Long_term_survival	0	0	1	0	930	1	male	52	Hepatocellular carcinoma	naive	1	0	TACE	Positive
P035	Short_term_survival	0	0	1	0	110	1	male	42	Hepatocellular carcinoma	naive	0	0	TACE	Positive
P036	Short_term_survival	0	0	1	0	94	1	male	50	Hepatocellular carcinoma	naive	0	0	TACE	Positive
P037	Short_term_survival	0	0	1	0	403	1	male	35	Hepatocellular carcinoma	naive	0	0	TACE	Positive
P038	Long_term_survival	0	0	1	0	922	1	male	67	Hepatocellular carcinoma	naive	1	0	TACE	Positive
P039	Short_term_survival	0	0	1	0	228	1	male	45	Hepatocellular carcinoma	naive	0	0	TACE	Positive
P040	Short_term_survival	0	0	1	0	452	1	male	67	Hepatocellular carcinoma	naive	0	0	TACE	Positive
P041	Short_term_survival	0	0	1	0	790	1	female	39	Hepatocellular carcinoma	naive	0	0	TACE	Positive
P042	Long_term_survival	0	0	1	0	2480	0	male	42	Hepatocellular carcinoma	naive	0	0	TACE	Positive
P043	Long_term_survival	0	0	1	0	1255	1	male	63	Hepatocellular carcinoma	naive	0	0	TACE	Positive
P044	Long_term_survival	0	0	1	0	929	1	male	63	Hepatocellular carcinoma	naive	0	0	TACE	Positive
P045	Short_term_survival	0	0	1	0	145	1	male	48	Hepatocellular carcinoma	naive	0	0	TACE	Negative
P046	Long_term_survival	0	0	1	0	3443	0	male	48	Hepatocellular carcinoma	naive	1	0	TACE	Positive
P047	Long_term_survival	0	0	1	0	1650	1	male	26	Hepatocellular carcinoma	naive	0	0	TACE	Positive
P048	Short_term_survival	0	0	1	0	502	1	male	57	Hepatocellular carcinoma	naive	0	0	TACE	Positive
P049	Short_term_survival	0	0	1	0	514	1	male	47	Hepatocellular carcinoma	naive	0	0	TACE	Positive
P050	Short_term_survival	0	0	1	0	830	1	male	56	Hepatocellular carcinoma	naive	0	0	TACE	Positive
P051	Long_term_survival	0	0	1	0	1066	1	male	61	Hepatocellular carcinoma	naive	0	0	TACE	Positive
P052	Long_term_survival	0	0	1	0	1670	1	male	52	Hepatocellular carcinoma	naive	0	0	TACE	Positive
P053	Long_term_survival	0	0	1	0	987	1	female	56	Hepatocellular carcinoma	naive	0	0	TACE	Positive
P054	Long_term_survival	0	0	1	0	2210	0	male	44	Hepatocellular carcinoma	naive	1	0	TACE	Positive

## Sheet: Table S2
Table S2. Clinical information of patients in Fudan-Huashan HCC cohort
Patient ID	Group	CyTOF of HCC	CyTOF of HCCP	RNAseq_Data of HCC	RNAseq_Data of HCCP	Survival_time(days)	Survival_state	Gender	Age	Cancer Type	Therapy before Surgery	Extrahepatic metastases	Hypertension	Therapies after Surgery	HBV infection
P001	Long_term_survival	1	0	0	0	685	0	male	70	Hepatocellular carcinoma	naive	0	0	Ablation_TACE	Positive
P002	Long_term_survival	1	0	1	0	684	0	male	52	Hepatocellular carcinoma	naive	0	0	Ablation_TACE	Negative
P013	Long_term_survival	1	0	1	0	655	0	male	89	Hepatocellular carcinoma	naive	0	1	Ablation	Negative
P014	Long_term_survival	1	0	1	0	655	0	male	62	Hepatocellular carcinoma	naive	0	0	Ablation_TACE	Positive
P016	Long_term_survival	1	0	1	0	643	0	male	65	Hepatocellular carcinoma	naive	0	1	TACE	Negative
P017	Short_term_survival	1	0	1	0	190	1	male	51	Hepatocellular carcinoma	naive	0	0	Ablation	Negative
P019	Short_term_survival	1	0	1	0	80	1	male	42	Hepatocellular carcinoma	naive	0	0	TACE_chemotherapy	Positive
P020	Short_term_survival	1	0	1	0	196	1	male	45	Hepatocellular carcinoma	naive	0	0	Ablation	Positive
P021	Long_term_survival	1	0	1	0	627	0	male	50	Hepatocellular carcinoma	naive	0	0	Ablation_TACE_targeted_therapy	Positive
P025	Short_term_survival	1	0	1	0	47	1	male	49	Hepatocellular carcinoma	naive	0	0	TACE	Positive
P026	Short_term_survival	1	0	1	0	200	1	male	56	Hepatocellular carcinoma	naive	0	0	Ablation_TACE_chemotherapy	Negative
P028	Long_term_survival	1	0	0	0	601	0	male	60	Hepatocellular carcinoma	naive	0	0	Ablation	Positive
P032	Long_term_survival	1	0	1	0	580	0	female	72	Hepatocellular carcinoma	naive	0	0	Ablation_TACE	Positive
P037	Short_term_survival	1	0	1	0	165	1	male	67	Hepatocellular carcinoma	naive	0	0	Ablation	Positive
P052	Long_term_survival	1	0	1	0	549	0	male	63	Hepatocellular carcinoma	naive	0	0	TACE	Positive
P068	Short_term_survival	1	0	1	0	197	1	female	64	Hepatocellular carcinoma	naive	1	1	Ablation_TACE	Positive
P072	Long_term_survival	1	0	1	0	523	0	male	55	Hepatocellular carcinoma	naive	1	0	TACE	Positive
P075	Long_term_survival	1	0	1	0	522	0	male	61	Hepatocellular carcinoma	naive	0	0	Ablation_TACE	Positive
P085	Short_term_survival	1	0	1	0	210	1	male	55	Hepatocellular carcinoma	naive	0	0	Ablation_TACE	Positive
P088	Short_term_survival	1	0	1	0	128	1	female	61	Hepatocellular carcinoma	naive	0	0	0	Positive
P091	Short_term_survival	1	0	1	0	203	1	male	55	Hepatocellular carcinoma	1	0	0	Ablation	Positive
P096	Short_term_survival	1	0	1	0	32	1	male	53	Hepatocellular carcinoma	naive	0	0	TACE	Positive
P106	Long_term_survival	1	0	1	0	482	0	male	61	Hepatocellular carcinoma	naive	0	0	TACE	Positive
P111	Long_term_survival	1	0	1	0	473	0	male	63	Hepatocellular carcinoma	naive	0	0	TACE	Positive
P116	Long_term_survival	1	0	1	0	453	0	male	43	Hepatocellular carcinoma	naive	0	0	TACE	Positive
P117	Short_term_survival	1	0	1	0	125	1	male	56	Hepatocellular carcinoma	naive	0	0	TACE	Positive
P121	Short_term_survival	1	0	1	0	62	1	male	46	Hepatocellular carcinoma	naive	0	0	Ablation_TACE_targeted_therapy	Positive
P125	Short_term_survival	1	0	1	0	70	1	male	54	Hepatocellular carcinoma	naive	1	0	TACE	Positive
P131	Long_term_survival	1	0	1	0	438	0	male	57	Hepatocellular carcinoma	naive	0	0	Ablation_TACE	Positive
P137	Long_term_survival	1	0	0	0	432	0	male	43	Hepatocellular carcinoma	1	0	0	TACE	Positive
P140	Long_term_survival	1	0	1	0	427	0	male	64	Hepatocellular carcinoma	naive	1	0	Ablation_TACE	Positive
P141	Long_term_survival	1	0	1	0	427	0	female	64	Hepatocellular carcinoma	naive	0	0	TACE	Positive
P142	Short_term_survival	1	0	0	0	100	1	male	56	Hepatocellular carcinoma	naive	0	0	TACE	Positive
P144	Short_term_survival	1	0	1	0	50	1	male	54	Hepatocellular carcinoma	1	1	0	TACE	Positive
P148	Long_term_survival	1	0	1	0	412	0	male	50	Hepatocellular carcinoma	naive	0	0	TACE	Positive

## Sheet: Table S3
Table S3. Clinical information of hepatocellular carcinoma patients in Zhang Zemin’s single-cell cohort
Patient	Gender	Age (years)	Cancer_type	Cancer_type_short	Primary_site_of_SLC	Samples for scRNA-seq	No._PB_samples	No._AL_samples	No._tumor_samples	Tumor_size (cm)	Differentiation	Venous_invasion	T	N	M	TNM_stage	BCLC_stage	Cirrhosis	AFP (μg/L)	AFP_status	CA199 (U/ml)	CA199_status	CEA (μg/L)	CEA_status	Virus		Relapse_state	FPS_time	OS_state	OS_time	Group(only include samples with follow-up time more than 2 years)
A011	M	69	Hepatocellular carcinoma	HCC	\	A011_HCC	0	0	1	2.7*2.1*2	High	0	1	0	0	I	A	0	1.98	0	6.21	0	1.57	0	HBV	0	1	22.6	0	30.4	Long_term_survival
A013	M	60	Hepatocellular carcinoma	HCC	\	A013_HCC, A013_HCC_N	0	1	1	3*2.5*2.4	Moderate	0	1	0	0	I	A	0	103.4	1	33.61	0	3.07	0	HBV	1	0	30.3	0	30.3	Long_term_survival
A014	M	47	Hepatocellular carcinoma	HCC	\	A014_HCC	0	0	1	3*2.8*2.5	Moderate	0	1	0	0	I	A	1	5.91	0	8.39	0	1.65	0	NBNC	0	1	18.7	0	30.8	Long_term_survival
A016	F	82	Hepatocellular carcinoma	HCC	\	A016_HCC	0	0	1	3*2.5	Moderate	0	1	0	0	I	A	0	3.3	0	10.11	0	1.1	0	HBV	1	0	30.2	0	30.2	Long_term_survival
A017	M	64	Hepatocellular carcinoma	HCC	\	A017_HCC	0	0	1	4*4*3.5	Moderate	0	1	0	0	I	A	1	12.49	1	51.76	1	4.81	1	HBV	0	1	17	0	30.2	Long_term_survival
A018	F	41	Hepatocellular carcinoma	HCC	\	A018_HCC	0	0	1	2	Low	0	2	0	0	II	A	1	1210	1	38.44	0	1.09	0	HBV	1	0	30.1	0	30.1	Long_term_survival
A024	M	51	Hepatocellular carcinoma	HCC	\	A024_HCC	0	0	1	NA	Moderate	0	1	0	0	I	A	0	46.59	1	28.77	0	2.22	0	HBV	1	0	29.9	0	29.9	Long_term_survival
A026	M	62	Hepatocellular carcinoma	HCC	\	A026_HCC	0	0	1	1.5*1	Moderate	0	1	0	0	I	A	0	185.2	1	11.01	0	2.6	0	HCV	1	0	29.5	0	29.5	Long_term_survival
A027	M	49	Hepatocellular carcinoma	HCC	\	A027_HCC	0	0	1	5.5*4.5	Moderate	0	1	0	0	I	B	1	34.88	1	134.2	1	3	0	HBV	0	1	17.1	1	19.1	Short_term_survival
A028	M	52	Hepatocellular carcinoma	HCC	\	A028_HCC	0	0	1	3.5*2.5	Moderate	0	1	0	0	I	A	0	>1210	1	3.7	0	1.6	0	NBNC	0	1	17.4	1	18.5	Short_term_survival
A029	F	56	Hepatocellular carcinoma	HCC	\	A029_HCC	0	0	1	6.5*5.8*5.5	Low-Moderate	0	1	0	0	I	B	1	1210	1	13.78	0	2.06	0	NBNC	0	1	23.5	1	23.5	Short_term_survival
A030	F	31	Hepatocellular carcinoma	HCC	\	A030_HCC	0	0	1	1.2*0.8	Moderate	0	1	0	0	I	A	0	15.21	1	6.23	0	0.77	0	HBV	1	0	29.2	0	29.2	Long_term_survival
A031	M	62	Hepatocellular carcinoma	HCC	\	A031_HCC	0	0	1	3.3*3.5	High	0	1	0	0	I	A	1	3.51	0	28.62	0	1.3	0	HBV	1	0	29	0	29	Long_term_survival
A033	M	68	Hepatocellular carcinoma	HCC	\	A033_HCC	0	0	1	4*3	Moderate-High	0	1	0	0	I	A	1	3.85	0	15.94	0	2.22	0	HBV	1	0	29	0	29	Long_term_survival
A034	M	67	Hepatocellular carcinoma	HCC	\	A034_HCC	0	0	1	3.5	Moderate-High	0	1	0	0	I	A	0	2.07	0	21.45	0	4.06	0	NBNC	0	1	8.2	0	29	Long_term_survival
A035	M	49	Hepatocellular carcinoma	HCC	\	A035_HCC	0	0	1	2.7*2	High	0	1	0	0	I	A	1	4.93	0	53.32	1	2.71	0	NBNC	1	0	28.6	0	28.6	Long_term_survival
A037	M	71	Hepatocellular carcinoma	HCC	\	A037_HCC	0	0	1	10.5*10*10	Low-Moderate	1	4	1	0	IVA	C	0	>1210	0	26.95	0	2.53	0	NBNC	1	0	27.4	0	27.4	Long_term_survival
A039	M	47	Hepatocellular carcinoma	HCC	\	A039_HCC	0	0	1	4*3*3	Low-Moderate	0	1	0	0	I	A	0	2.79	0	10.45	0	0.71	0	NBNC	0	1	8.3	0	28.1	Long_term_survival
A043	M	63	Hepatocellular carcinoma	HCC	\	A043_HCC	0	0	1	7*5.5*5	Moderate	0	1	0	0	I	B	0	5.48	0	8.48	0	3.22	0	NBNC	1	0	27.9	0	27.9	Long_term_survival
A044	M	53	Hepatocellular carcinoma	HCC		A044_HCC	0	0	1	3.5*3*3	High	0	1	0	0	I	A	0	0.99	0	7.9	0	1.19	0	NBNC	1	0	27.7	0	27.7	Long_term_survival
A046	F	36	Hepatocellular carcinoma	HCC	\	A046_HCC	0	0	1	6*6*4	Moderate	0	1	0	0	I	B	0	643.9	1	8.2	0	0.49	0	HBV	1	0	27.4	0	27.4	Long_term_survival
A047	M	41	Hepatocellular carcinoma	HCC	\	A047_HCC	0	0	1	6*4*2	Moderate	0	3	0	0	IIIA	B	0	35.34	1	9.69	0	2	0	HBV	0	1	15.5	1	15.5	Short_term_survival
A049	M	63	Hepatocellular carcinoma	HCC	\	A049_HCC	0	0	1	6*4	Low-Moderate	0	1	0	0	I	B	1	1210	1	65.74	1	5.01	1	HBV	1	0	27.3	0	27.3	Long_term_survival
A050	M	79	Hepatocellular carcinoma	HCC	\	A050_HCC	0	0	1	5*4	High	0	1	0	0	I	B	0	2.25	0	9.21	0	1.37	0	NBNC	1	0	27.2	0	27.2	Long_term_survival
A051	M	48	Hepatocellular carcinoma	HCC	\	A051_HCC	0	0	1	14*12*8	Moderate	1	4	1	0	IVA	B	1	1210	1	33.21	0	0.85	0	HBV	0	1	4	1	9.2	Short_term_survival
A054	M	53	Hepatocellular carcinoma	HCC	\	A054_HCC	0	0	1	4*4*3	Moderate-High	0	1	0	0	I	A	1	23.07	1	18.62	0	1.88	0	HCV	0	1	12.7	0	26.6	Long_term_survival
A055	M	57	Hepatocellular carcinoma	HCC	\	A055_HCC	0	0	1	3*2.5*2	Moderate	0	1	0	0	I	A	1	6.23	0	12.33	0	1.08	0	HBV	1	0	26.6	0	26.6	Long_term_survival
A056	M	49	Hepatocellular carcinoma	HCC	\	A056_HCC	0	0	1	8*8	Low-Moderate	1	4	1	0	IVA	C	0	430.9	1	97.59	1	1.54	0	HBV	0	1	3.7	1	3.7	Short_term_survival
A057	M	45	Hepatocellular carcinoma	HCC	\	A057_HCC	0	0	1	2*2*1.5	High	0	1	0	0	I	A	1	0.78	0	14.41	0	1.9	0	NBNC	1	0	26.3	0	26.3	Long_term_survival
A058	F	40	Hepatocellular carcinoma	HCC	\	A058_HCC	0	0	1	6.7*5	High	0	1	0	0	I	B	1	70.34	1	15.97	0	1.34	0	NBNC	0	1	4	0	26.2	Long_term_survival
A059	M	62	Hepatocellular carcinoma	HCC	\	A059_HCC	0	0	1	15*12*7	Moderate	1	4	1	0	IVA	C	1	391.4	1	29.07	0	2.14	0	HCV	0	1	12.3	0	26.2	Long_term_survival
A061	M	59	Hepatocellular carcinoma	HCC	\	A061_HCC	0	0	1	7.2*6	Moderate	0	1	0	0	I	B	0	1.69	0	8.2	0	1.84	0	HBV	0	1	12.9	1	25.2	Long_term_survival
A063	M	51	Hepatocellular carcinoma	HCC	\	A063_HCC	0	0	1	16*9.3	Moderate-High	0	1	0	0	I	B	0	1.24	0	8.05	0	0.58	0	HBV	0	1	5.7	1	6.7	Short_term_survival
A064	F	52	Hepatocellular carcinoma	HCC	\	A064_HCC	0	0	1	2	Moderate	0	1	0	0	I	A	1	123	1	0.93	0	2.26	0	HBV	1	0	26.1	0	26.1	Long_term_survival
A065	M	58	Hepatocellular carcinoma	HCC	\	A065_HCC	0	0	1	16*10*8	Moderate-High	1	4	1	0	IVA	C	0	6.66	0	38.1	0	3.65	0	HBV	0	1	7.3	1	17.4	Short_term_survival
A068	M	71	Hepatocellular carcinoma	HCC	\	A068_HCC	0	0	1	7.5*5*4	High	0	1	0	0	I	B	0	2.4	0	6.01	0	2.8	0	NBNC	1	0	25.8	0	25.8	Long_term_survival
A069	M	53	Hepatocellular carcinoma	HCC	\	A069_HCC	0	0	1	6.5	Moderate-High	0	1	0	0	I	B	0	4.01	0	5.31	0	2.17	0	HBV	0	1	22.2	0	25.8	Long_term_survival
A070	M	51	Hepatocellular carcinoma	HCC	\	A070_HCC	0	0	1	1.5*1.5*1.2	High	0	1	0	0	I	A	1	8.59	1	25.18	0	4.26	0	HBV	0	1	13.6	0	25.7	Long_term_survival
A071	M	55	Hepatocellular carcinoma	HCC	\	A071_HCC	0	0	1	9.5*6.5	Low-Moderate	0	2	0	0	II	B	0	485	1	9.17	0	0.89	0	HBV	1	0	25.4	0	25.4	Long_term_survival
A072	F	36	Hepatocellular carcinoma	HCC	\	A072_HCC	0	0	1	6*4.5*4	Low	0	1	0	0	I	B	0	1.28	0	6.47	0	0.78	0	HBV	1	0	25.4	0	25.4	Long_term_survival
A074	M	56	Hepatocellular carcinoma	HCC	\	A074_HCC, A074_HCC_IM1	0	0	2	5.2*4.6	Low-Moderate	0	1	0	0	I	B	0	>1210	0	52.05	0	3.06	0	HBV	1	0	25.2	0	25.2	Long_term_survival
A076	M	59	Hepatocellular carcinoma	HCC	\	A076_HCC	0	0	1	3.7*3.6	Low-Moderate	0	2	0	0	II	B	0	20.57	0	13.89	0	2.2	0	HBV	1	0	25.2	0	25.2	Long_term_survival
A079	F	63	Hepatocellular carcinoma	HCC	\	A079_HCC	0	0	1	1.7*1.3	Low-Moderate	0	1	0	0	I	A	1	28.75	1	25.83	0	2.57	0	HBV	1	0	25.2	0	25.2	Long_term_survival
A080	M	51	Hepatocellular carcinoma	HCC	\	A080_HCC	0	0	1	4.8*4.3	Low	0	1	0	0	I	A	0	NA	0	NA	0	NA	0	HBV	1	0	25.1	0	25.1	Long_term_survival
A082	F	55	Hepatocellular carcinoma	HCC	\	A082_HCC	0	0	1	2.8*2.4*3.2	Moderate	0	1	0	0	I	A	1	11.77	0	18.84	0	0.76	0	NBNC	0	1	7.6	1	20.7	Short_term_survival
A083	F	53	Hepatocellular carcinoma	HCC	\	A083_HCC	0	0	1	2.7*2.8	Moderate	0	1	0	0	I	A	1	14.86	1	18.18	0	2.06	0	HBV	1	0	24.7	0	24.7	Long_term_survival
A085	M	48	Hepatocellular carcinoma	HCC	\	A085_HCC	0	0	1	3.6*2.4	Low	0	1	0	0	I	A	1	1007	1	60.71	1	3.32	0	HBV	0	1	4.4	1	24.6	Long_term_survival
A086	M	60	Hepatocellular carcinoma	HCC	\	A086_HCC	0	0	1	4*4*3	Moderate-High	0	1	0	0	I	A	0	1.97	0	22.64	0	4.89	0	NBNC	1	0	24.6	0	24.6	Long_term_survival
A087	M	46	Hepatocellular carcinoma	HCC	\	A087_HCC	0	0	1	1.6*1	Low-Moderate	0	2	0	0	II	A	1	6.67	0	35.47	0	6.92	0	NBNC	1	0	24.6	0	24.6	Long_term_survival
A088	M	55	Hepatocellular carcinoma	HCC	\	A088_HCC	0	0	1	6.5*6	Low-Moderate	0	1	0	0	I	C	1	NA	0	NA	0	NA	0	HCV	0	1	8.2	1	19.5	Short_term_survival
A089	M	72	Hepatocellular carcinoma	HCC	\	A089_HCC	0	0	1	4.2*3.5	High	0	1	0	0	I	A	0	6.11	0	59.76	1	3.39	0	HCV	1	0	24.4	0	24.4	Long_term_survival
A090	M	60	Hepatocellular carcinoma	HCC	\	A090_HCC	0	0	1	1.1*0.7*0.7	Low	1	4	1	0	IVA	C	1	182.7	1	37.77	0	4.39	0	HBV	0	1	6.9	1	21.4	Short_term_survival
A091	M	64	Hepatocellular carcinoma	HCC	\	A091_HCC	0	0	1	2.7*2.2	Moderate	0	1	0	0	I	A	0	2.24	0	41.68	1	4.63	0	HBV	1	0	24.3	0	24.3	Long_term_survival
A094	M	43	Hepatocellular carcinoma	HCC	\	A094_HCC	0	0	1	5*5*4	Moderate	1	4	1	0	IVA	C	1	925.3	1	106.6	1	2.69	0	HBV	1	0	24.1	0	24.1	Long_term_survival
A095	M	70	Hepatocellular carcinoma	HCC	\	A095_HCC	0	0	1	3.8*3.5*3.5	High	0	1	0	0	I	A	1	3.7	0	4.83	0	0.78	0	HBV	1	0	24.1	0	24.1	Long_term_survival
A096	M	46	Hepatocellular carcinoma	HCC	\	A096_HCC	0	0	1	3.5*3.2*2.5	Moderate	0	1	0	0	I	A	1	252.4	1	6.31	0	0.86	0	NBNC	1	0	24.1	0	24.1	Long_term_survival
A097	F	51	Hepatocellular carcinoma	HCC	\	A097_HCC	0	0	1	1.8	Moderate	0	1	0	0	I	A	1	325.4	1	8.96	0	1.51	0	HBV	0	1	3.6	0	24	Long_term_survival
A098	F	68	Hepatocellular carcinoma	HCC	\	A098_HCC	0	0	1	4*4*3.5	Moderate	0	1	0	0	I	A	0	2.97	0	10.88	0	2.08	0	HBV	1	0	23.9	0	23.9	Excluded
A099	M	48	Hepatocellular carcinoma	HCC	\	A099_HCC	0	0	1	1*1	Moderate	0	1	0	0	I	B	0	214.1	1	8.11	0	1.49	0	HBV	1	0	23.9	0	23.9	Excluded
A100	M	64	Hepatocellular carcinoma	HCC	\	A100_HCC	0	0	1	4*3.5	Moderate	0	2	0	0	II	A	1	1.11	0	5.92	0	4.26	0	HBV	1	0	23.8	0	23.8	Excluded
A101	M	62	Hepatocellular carcinoma	HCC	\	A101_HCC	0	0	1	3.2*2.1*2	Moderate	0	1	0	0	I	A	1	50.65	1	18.71	0	10.22	1	NBNC	1	0	23.8	0	23.8	Excluded
A102	M	63	Hepatocellular carcinoma	HCC	\	A102_HCC	0	0	1	8*7*7	High	0	1	0	0	I	B	0	2.72	0	7.89	0	1.54	0	NBNC	1	0	23.7	0	23.7	Excluded
A103	M	67	Hepatocellular carcinoma	HCC	\	A103_HCC	0	0	1	8*6	High	0	1	0	0	I	B	0	4.79	0	7.17	0	1.69	0	HBV	0	1	7.1	1	20.8	Short_term_survival
A105	M	43	Hepatocellular carcinoma	HCC	\	A105_HCC	0	0	1	0.6	High	0	1	0	0	I	A	0	2.95	0	13	0	2.95	0	HBV	0	1	11.6	0	23.6	Excluded
A106	M	60	Hepatocellular carcinoma	HCC	\	A106_HCC	0	0	1	1.5*1.5*1.2	Low-Moderate	1	4	1	0	IVA	C	1	665.3	1	22.41	0	4.8	1	NBNC	0	1	8.3	0	23.6	Excluded
A107	M	58	Hepatocellular carcinoma	HCC	\	A107_HCC	0	0	1	3.5*3	High	0	1	0	0	I	A	1	14.52	1	50.67	1	2.02	0	HBV	1	0	23.5	0	23.5	Excluded
A108	M	43	Hepatocellular carcinoma	HCC	\	A108_HCC	0	0	1	4*2.5	Moderate	1	4	1	0	IVA	C	1	8.18	1	11.74	0	2.07	0	HBV	0	1	16.6	1	17.9	Short_term_survival
A109	M	58	Hepatocellular carcinoma	HCC	\	A109_HCC	0	0	1	1.3*0.9*0.4	Moderate	0	1	0	0	I	A	1	1.74	0	17.64	0	3.54	0	HBV	0	1	13.3	0	23.5	Excluded
A110	M	65	Hepatocellular carcinoma	HCC	\	A110_HCC	0	0	1	2.1*1.5*1.2	Moderate	1	4	1	0	IVA	C	1	90.34	1	73.72	1	3.5	0	NBNC	0	1	20.6	1	21.6	Short_term_survival
A113	M	43	Hepatocellular carcinoma	HCC	\	A113_HCC	0	0	1	1.7*1.5*1	Low-Moderate	1	4	1	0	IVA	C	1	88.56	1	18.06	0	3.06	0	HBV	1	0	23.1	0	23.1	Excluded
A114	M	71	Hepatocellular carcinoma	HCC	\	A114_HCC, A114_HCC_B, A114_HCC_N	1	1	1	2.4*3.7	Moderate	0	1	0	0	I	A	1	798	1	9.96	0	1.98	0	NBNC	1	0	13.6	0	13.6	Included
A116	M	77	Hepatocellular carcinoma	HCC	\	A116_HCC, A116_HCC_B, A116_HCC_N	1	1	1	4.5*4*3.5	High	0	1	0	0	I	A	1	2.89	0	10.45	0	2.44	0	HBV	1	0	13.6	0	13.6	Included
A117	M	41	Hepatocellular carcinoma	HCC	\	A117_HCC, A117_HCC_N	0	1	1	3.8*2.5*1.8	Low	1	3	1	1	IV	C	1	11.51	1	8.76	0	1.01	0	HBV	1	0	13.6	0	13.6	Included
A119	M	62	Hepatocellular carcinoma	HCC	\	A119_HCC, A119_HCC_B, A119_HCC_N, A119_HCC_IM1, A119_HCC_IM2	1	1	3	4.7*4.3	Low	1	3	1	1	IV	C	1	88.85	1	12.52	0	3.11	0	HBV	1	0	13.5	0	13.5	Included
A120	M	56	Hepatocellular carcinoma	HCC	\	A120_HCC, A120_HCC_B, A120_HCC_N	1	1	1	10*9*9	Moderate-High	0	1	0	0	I	B	1	NA	NA	NA	NA	NA	NA	HBV	1	0	13.4	0	13.4	Included
A121	F	46	Hepatocellular carcinoma	HCC	\	A121_HCC, A121_HCC_B, A121_HCC_N	1	1	1	2.4*2.3*2.2	High	0	1	0	0	I	A	0	7.67	1	28.45	0	2.8	0	NBNC	1	0	13.4	0	13.4	Included
A122	F	65	Hepatocellular carcinoma	HCC	\	A122_HCC, A122_HCC_B, A122_HCC_N	1	1	1	1.5*3.5	Low	0	1	0	0	I	A	1	1210	1	60.95	1	3.97	0	HBV	1	0	13.4	0	13.4	Included
A123	M	58	Hepatocellular carcinoma	HCC	\	A123_HCC, A123_HCC_B, A123_HCC_N	1	1	1	1.2*1.1	High	0	1	0	0	I	A	0	2.85	0	22.35	0	2.57	0	NBNC	0	1	13.3	0	13.3	Included
A124	M	52	Hepatocellular carcinoma	HCC	\	A124_HCC, A124_HCC_B, A124_HCC_N	1	1	1	4.5*4*3.5	Moderate-High	0	1	0	0	I	A	1	5.17	0	116.4	1	4.41	0	HBV	1	0	13.3	0	13.3	Included

## Sheet: Table S4
Table S4. CyTOF panel in Xiangya HCC cohort
Target(Protein name /Alternative name)	Official gene symbol	Clone	Flag	Distribution
Ep-CAM	EPCAM	9C4	141Pr	Epithelial cells
Glypican-3	GPC3	307801	148Nd	Epithelial cells
CD31	PECAM1	WM59	163Dy	Vascular endothelial cells
α-SMA	ACTA1	1A4	169Tm	Fibroblasts
FAP	FAP	427819	168Er	Fibroblasts
Ki-67	MKI67	Ki-67	153Eu	Proliferation
CD274/PD-L1	CD274	29E.2A3	156Gd	Immune checkpoint
Galectin-9	LGALS9	9M1-3	144Nd	Immune checkpoint
CD47	CD47	CC2C6	176Yb	Immune checkpoint
CD45	PTPRC	HI30	142Nd	Leukocytes
CD3	CD3D/CD3G/CD3E	UCHT1	154Sm	T Lineage
CD4	CD4	RPA-T4	173Yb	CD4 T cells, Monocytes, Macrophages
CD8	CD8A	RPA-T8	143Nd	CD8 T cells
CD197/CCR7	CCR7	G043H7	159Tb	T cell subset, DC subsets, B cell subsets
CD45RA	PTPRC	HI100	145Nd	Naïve B cell subset, Naïve T cell subset , Monocytes
CD45RO	PTPRC	UCHL1	165Ho	Activated/memory leukocytes
FOXP3	FOXP3	PCH101	162Dy	Regulatory T cell
CD25	CD25	BC96	147Sm	Regulatory T cell
IFNγ	IFNG	B27	172Yb	Cytotoxicity
HLA-DR	HLA-DRA/HLA-DRB3/HLA-DRB4/HLA-DRB5	L243	174Yb	Monocytes, Macrophages, DCs, B cells
CD38	CD38	HIT2	167Er	Plasma cells
CD11b	ITGAM	ICRF44	146Nd	Myeloid lineage
CD14	CD14	M5E2	151Eu	Monocytes, M-MDSCs
CD15	FUT4	W6D3	161Dy	Neutrophils, PMN-MDSCs
CD66b	CEACAM8	6/40c	152Sm	Neutrophils
CD33	CD33	WM53	170Er	Monocytes, Macrophages, DCs, Myeloid progenitors
CD68	CD68	Y1/82A	175Lu	Macrophages
CD163	CD163	GHI/61	166Er	M2 Macrophages
CD115/CSF1R	CSF1R	9-4D2-1E4	155Gd	Monocytes, Macrophages
CD206	MRC1	44972	171Yb	M2 macrophages
CD223/LAG-3	LAG3	11C3C65	158Gd	Immune checkpoint
Hepatitis A virus cellular receptor 2/TIM-3	HAVCR2	F38-2E2	164Dy	Immune checkpoint
CD152/CTLA-4	CTLA4	14D3	149Sm	Immune checkpoint
CD279/PD-1	CD279	EH12.2H7	160Gd	Immune checkpoint

## Sheet: Table S5
Table S5. CyTOF panel in Fudan-Huashan HCC cohort
Target(Protein name /Alternative name)	Official gene symbol	Clone	Flag	Purpose	Function
CD45RA	PTPRC	HI30	89Y	Naïve/memory	Plays an important role in B cell and T cell receptor-mediated activation processes.
CD45RO	PTPRC	HI100	169Tm		Plays an important role in B cell and T cell receptor-mediated activation processes. It is also required during the thymus selection process.
CD45	PTPRC	UCHL1	165Ho		Plays an important role in B cell and T cell receptor-mediated activation processes. It is also required during the thymus selection process.
CD49d	ITGA4	9F10	141Pr		Adhesion, cell migration, homing, and activation of lymphocytes
CD5	CD5	UCHT2	143Nd		Regulates the interaction of T cells with B cells. Interaction with CD72.
CD57	B3GAT1	HCD57	172Yb		Cell adhesion.
CD7	CD7	CD7-6B7	147Sm		T cell co-stimulation. Interaction with SECTM1.
CD8	CD8A	RPA-T8	146Nd		Marker of CD8 T cells, co-receptor for MHC class I molecules.
CD9	CD9	SN4 C3-3A2	171Yb		Cell adhesion and migration, platelet activation and aggregation.
CD95/Fas	FAS	DX2	152Sm	Memory	Induce apoptosis
HLA-DR	HLA-DRA/HLA-DRB3/HLA-DRB4/HLA-DRB5	L243	174Yb	MHC II	MHC class II traffic and function, binds MIF, maturation of follicular B cells.
Hepatitis A virus cellular receptor 2/TIM-3	HAVCR2	F38-2E2	153Eu		Immune checkpoint.
CD278/ICOS	ICOS	C398.4A	168Er		Enhances all basic T cell responses to foreign antigens.
CD11a	ITGAL	HI111	142Nd		Intercellular adhesion and co-stimulation.
CD127/IL-7Ra	IL7R	A019D5	176Yb	Conventional CD4+ T	IL7 receptors.
CD134/OX40	TNFRSF4	ACT35	150Yb		Involved in T cell activation, proliferation and differentiation, apoptosis, and cell adhesion.
CD137/4-1BB	TNFRSF9	4B4-1	173Yb		Co-stimulatory T cell activation regulates T cell-dependent immune responses.
CD152/CTLA-4	CTLA4	14D3	161Dy		Negatively regulates T cell activation, which helps maintain the tolerance of peripheral blood T cells to autoantigens.
CD16	FCGR3A/FCGR3B	3G8	209Bi		Low-affinity Fc receptors that mediate phagocytosis and cytotoxicity.
CD161	KLRB1	HP-3G10	164Dy		Inhibits natural killer cell-mediated cytotoxicity and induces the proliferation of immature thymocytes.
CD195/CCR5	CCR5	NP-6G4	144Nd		Involved in leukocyte chemotaxis and is an HIV co-receptor.
CD197/CCR7	CCR7	G043H7	159Tb	Differentiation	MIP-3β receptors, Epstein-Barr virus, act on B cells, and mediators of lymphocyte migration to lymph nodes.
CD2	CD2	TS1/8	151Eu		Involved in the adhesion of T cells to other cell types and T cell activation.
CD223/LAG-3	LAG3	11C3C65	175Lu		Involved in lymphocyte activation and negatively regulates T cell activation.
CD25	IL2RA	2A3	149Sm	Regulatory CD4+ T	IL2 receptors.
CD27	CD27	O323	167Er		Co-stimulatory B cell and T cell activation.
CD272/BTLA	BTLA	MIH26	163Dy		Lymphocyte inhibitory receptors that regulate lymphocyte activation and/or homeostasis and T cell tolerance.
CD279/PD-1	PDCD1	EH12.2H7	155Gd		Inhibitory cell surface receptors involved in T cell tolerance.
CD28	CD28	CD28.2	160Gd	Cell subsets	T cell co-stimulation. Induces T cell activation and survival, interleukin 2 production, type 2 helper T cell development, and clonal expansion.
CD3	CD3D/CD3G/CD3E	UCHT1	170Er	T cell lineage	T cell activation signaling and regulation of TCR expression.
CD4	CD4	RPA-T4	145Nd	T helper lineage	T cell activation, thymic differentiation, and HIV receptors.
CD44	CD44	BJ18	166Er		White blood cells roll, homing, and clumping. Causes leukocytes to adhere to endothelial cells, stromal cells, and extracellular matrix.

## Sheet: Table S6
Table S6. Transcriptome and CyTOF sample ID of each patient in Xiangya HCC cohort
Patient ID	CyTOF ID	Transcriptome ID	Sample type
P003	P-003-1-01	HCC101	Tumor
P003	P-003-2-01	HCCP101	Adjacent liver
P004	P-004-1-01	HCC78	Tumor
P007	P-007-1-01	HCC79	Tumor
P007	P-007-2-01	HCCP79	Adjacent liver
P010	P-010-1-01	HCC0	Tumor
P012	P-012-1-01	HCC64	Tumor
P013	P-013-1-01	HCC80	Tumor
P016	P-016-1-01	HCC28	Tumor
P018	P-018-1-01	HCC29	Tumor
P019	P-019-1-01	HCC83	Tumor
P019	P-019-2-01	HCCP83	Adjacent liver
P022	P-022-1-01	HCC84	Tumor
P024	P-024-1-01	HCC85	Tumor
P024	P-024-2-01	HCCP85	Adjacent liver
P026	P-026-1-01	HCC8	Tumor
P026	P-026-2-01	HCCP8	Adjacent liver
P027	P-027-1-01	HCC68	Tumor
P027	P-027-2-01	HCCP68	Adjacent liver
P028	P-028-1-01	HCC81	Tumor
P028	P-028-2-01	HCCP81	Adjacent liver
P029	P-029-1-01	HCC69	Tumor
P029	P-029-2-01	HCCP69	Adjacent liver
P030	P-030-1-01	HCC70	Tumor
P030	P-030-2-01	HCCP70	Adjacent liver
P001	NA	HCC77	Tumor
P002	NA	HCC82	Tumor
P005	NA	HCC86	Tumor
P006	NA	HCC87	Tumor
P008	NA	HCC89	Tumor
P009	NA	HCC90	Tumor
P009	NA	HCCP90	Adjacent liver
P011	NA	HCC91	Tumor
P014	NA	HCC92	Tumor
P015	NA	HCC93	Tumor
P017	NA	HCC94	Tumor
P020	NA	HCC95	Tumor
P021	NA	HCC96	Tumor
P023	NA	HCC97	Tumor
P025	NA	HCC98	Tumor
P031	NA	HCC99	Tumor
P032	NA	HCC100	Tumor
P033	NA	HCC102	Tumor
P034	NA	HCC103	Tumor
P035	NA	HCC104	Tumor
P036	NA	HCC105	Tumor
P037	NA	HCC106	Tumor
P038	NA	HCC107	Tumor
P039	NA	HCC108	Tumor
P040	NA	HCC109	Tumor
P041	NA	HCC110	Tumor
P042	NA	HCC111	Tumor
P043	NA	HCC112	Tumor
P044	NA	HCC113	Tumor
P045	NA	HCC115	Tumor
P046	NA	HCC116	Tumor
P047	NA	HCC117	Tumor
P048	NA	HCC118	Tumor
P049	NA	HCC119	Tumor
P050	NA	HCC120	Tumor
P051	NA	HCC121	Tumor
P052	NA	HCC122	Tumor
P053	NA	HCC123	Tumor
P054	NA	HCC124	Tumor

## Sheet: Table S7
Table S7. Transcriptome and CyTOF sample ID of each patient in Fudan and Huashan HCC cohort
Patient ID	CyTOF ID	Transcriptome ID	Sample type
P003	P-003-1-01	HCC101	Tumor
P003	P-003-2-01	HCCP101	Adjacent liver
P004	P-004-1-01	HCC78	Tumor
P007	P-007-1-01	HCC79	Tumor
P007	P-007-2-01	HCCP79	Adjacent liver
P010	P-010-1-01	HCC0	Tumor
P012	P-012-1-01	HCC64	Tumor
P013	P-013-1-01	HCC80	Tumor
P016	P-016-1-01	HCC28	Tumor
P018	P-018-1-01	HCC29	Tumor
P019	P-019-1-01	HCC83	Tumor
P019	P-019-2-01	HCCP83	Adjacent liver
P022	P-022-1-01	HCC84	Tumor
P024	P-024-1-01	HCC85	Tumor
P024	P-024-2-01	HCCP85	Adjacent liver
P026	P-026-1-01	HCC8	Tumor
P026	P-026-2-01	HCCP8	Adjacent liver
P027	P-027-1-01	HCC68	Tumor
P027	P-027-2-01	HCCP68	Adjacent liver
P028	P-028-1-01	HCC81	Tumor
P028	P-028-2-01	HCCP81	Adjacent liver
P029	P-029-1-01	HCC69	Tumor
P029	P-029-2-01	HCCP69	Adjacent liver
P030	P-030-1-01	HCC70	Tumor
P030	P-030-2-01	HCCP70	Adjacent liver

## Sheet: Table S8
Table S8. ESTIMATE score of Xiangya HCC cohort
NAME	StromalScore	ImmuneScore	ESTIMATEScore	TumorPurity
HCC101	4.98427	743.016	748	0.755234
HCC78	-936.222	-360.036	-1296.26	0.915233
HCC79	-274.764	291.047	16.2829	0.821148
HCC0	-1011.69	50.0098	-961.685	0.894349
HCC64	-329.532	1404.1	1074.56	0.722959
HCC80	-62.3005	2536.68	2474.38	0.566786
HCC28	-871.058	148.099	-722.959	0.878126
HCC29	-235.869	146.131	-89.7374	0.82993
HCC83	1510.73	2098.76	3609.49	0.422297
HCC84	-1100.17	-128.371	-1228.54	0.911182
HCC85	-1179.64	-431.219	-1610.86	0.932857
HCC8	-1005.8	298.217	-707.585	0.877044
HCC68	-782.183	520.051	-262.133	0.84378
HCC81	-835.725	17.5649	-818.16	0.884726
HCC69	-888.082	208.601	-679.482	0.875055
HCC70	-408.328	625.217	216.89	0.803988
HCC77	-1074.01	-356.809	-1430.82	0.923012
HCC82	-150.309	214.069	63.7603	0.81715
HCC86	-470.779	157.197	-313.582	0.847809
HCC87	651.903	738.355	1390.26	0.690178
HCC89	1225.6	1593.22	2818.82	0.524425
HCC90	101.768	168.952	270.72	0.799265
HCC91	-1226.6	-858.675	-2085.27	0.955663
HCC92	78.2565	977.454	1055.71	0.724868
HCC93	-957.078	160.255	-796.822	0.883262
HCC94	-1012.96	-95.5932	-1108.55	0.903785
HCC95	-1128.33	-227.765	-1356.09	0.918736
HCC96	-1050.67	-226.82	-1277.49	0.914119
HCC97	-1066.52	-210.603	-1277.12	0.914097
HCC98	-902.331	-310.856	-1213.19	0.910251
HCC99	-1040.17	-88.3026	-1128.47	0.905032
HCC100	-810.561	-344.538	-1155.1	0.906688
HCC102	-1053.55	-323.265	-1376.81	0.919933
HCC103	-1431.38	-475.192	-1906.58	0.947611
HCC104	-1047.96	-417.103	-1465.06	0.924934
HCC105	161.494	633.631	795.125	0.750682
HCC106	-556.818	364.526	-192.292	0.838233
HCC107	1333.38	2549.52	3882.9	0.385587
HCC108	364.986	792.107	1157.09	0.714537
HCC109	1041.85	1393.44	2435.29	0.571503
HCC110	92.7303	249	341.73	0.792957
HCC111	-226.627	700.861	474.234	0.780957
HCC112	431.449	448.934	880.383	0.742355
HCC113	659.351	1752.11	2411.46	0.57437
HCC115	-1011.12	-82.4321	-1093.55	0.90284
HCC116	-685.835	1088.06	402.229	0.787515
HCC117	444.646	427.373	872.019	0.743177
HCC118	594.103	965.118	1559.22	0.67202
HCC119	912.503	1356.04	2268.54	0.591416
HCC120	356.031	872.851	1228.88	0.707125
HCC121	-586.075	513.481	-72.5949	0.828523
HCC122	188.984	872.806	1061.79	0.724253
HCC123	-859.593	995.476	135.882	0.811002
HCC124	298.955	1400.05	1699	0.656685

## Sheet: Table S9
Table S9. ESTIMATE score of Fudan-Huashan HCC cohort
NAME	StromalScore	ImmuneScore	ESTIMATEScore	TumorPurity
P002	1386.6	960.276	2346.87	0.582105
P013	550.082	1396.6	1946.68	0.628839
P014	963.597	1737.64	2701.23	0.539042
P016	-463.552	-180.151	-643.703	0.872501
P017	534.15	1160.91	1695.06	0.657121
P019	165.737	671.399	837.137	0.746594
P020	671.144	2403.21	3074.35	0.492125
P021	-799.491	-656.726	-1456.22	0.92444
P025	-1216.96	-464.453	-1681.42	0.936538
P026	-218.171	246.608	28.4365	0.820128
P032	-434.933	625.642	190.708	0.806268
P037	-811.211	-271.538	-1082.75	0.902157
P052	76.3447	1997.64	2073.98	0.614201
P068	202.594	1292.88	1495.47	0.67892
P072	10.7308	107.181	117.912	0.812543
P075	1494.76	3098.23	4593	0.287495
P085	-431.565	950.749	519.184	0.776819
P088	1143.69	1911.96	3055.65	0.494514
P091	409.623	1091.03	1500.65	0.678362
P096	244.793	117.184	361.977	0.791143
P106	-1081.1	-638.423	-1719.53	0.938485
P111	-542.069	67.2426	-474.826	0.860122
P116	822.24	2049.16	2871.4	0.517837
P117	1347.08	2378.66	3725.74	0.406768
P121	661.548	741.066	1402.61	0.688865
P125	-731.32	164.967	-566.354	0.866897
P131	-355.366	316.501	-38.865	0.825741
P140	338.241	1068.54	1406.78	0.688422
P141	887.739	1474.46	2362.2	0.580275
P144	523.124	606.021	1129.15	0.7174
P148	113.292	856.188	969.479	0.73353

[truncated: 4 more sheets: Table S10, Table S11, Table S12, Table S13]
